# Supplementary material for: Glutamate dehydrogenase as a biomarker for mitotoxicity; insights from furosemide hepatotoxicity in the mouse
Source: PLoS One. 2020 Oct 9;15(10):e0240562. doi: 10.1371/journal.pone.0240562 (PMC7546462; doi:10.1371/journal.pone.0240562)
Supplement: S1 Dataset — (XLSX) [file pone.0240562.s002.xlsx]

## Sheet: Sheet1
S1 Dataset: Individual Mouse Clinical Chemistry Values
Mouse ID	Compound	Dose (mg/kg)	Fresh* or 3F/T	Processing Group	ALT (U/L)	AST (U/L)	GLDH (U/L)
101	APAP	0	3F/T	Standard	36	108	27
101	APAP	0	Fresh	Standard	37	112	28
101	APAP	0	3F/T	High Speed Spin	32	106	30
101	APAP	0	Fresh	High Speed Spin
102	APAP	0	3F/T	Standard	41	67	31
102	APAP	0	Fresh	Standard	46	75	25
102	APAP	0	3F/T	High Speed Spin	42	68	30
102	APAP	0	Fresh	High Speed Spin
103	APAP	0	3F/T	Standard	45	98	39
103	APAP	0	Fresh	Standard	50	100	40
103	APAP	0	3F/T	High Speed Spin	40	92	41
103	APAP	0	Fresh	High Speed Spin	51	105	40
104	APAP	0	3F/T	Standard	30	92	33
104	APAP	0	Fresh	Standard	40	103	28
104	APAP	0	3F/T	High Speed Spin	33	89	23
104	APAP	0	Fresh	High Speed Spin	40	98	25
105	APAP	0	3F/T	Standard	26	44	29
105	APAP	0	Fresh	Standard	36	56	30
105	APAP	0	3F/T	High Speed Spin	24	48	31
105	APAP	0	Fresh	High Speed Spin
106	APAP	0	3F/T	Standard	56	303	63
106	APAP	0	Fresh	Standard	60	308	62
106	APAP	0	3F/T	High Speed Spin	55	295	59
106	APAP	0	Fresh	High Speed Spin	60	312	64
107	APAP	300	3F/T	Standard	7747	7965	6249
107	APAP	300	Fresh	Standard
107	APAP	300	3F/T	High Speed Spin	7494	7769	5976
107	APAP	300	Fresh	High Speed Spin	7952	8299	6145
108	APAP	300	3F/T	Standard	1562	1143	2765
108	APAP	300	Fresh	Standard	1366	994	2562
108	APAP	300	3F/T	High Speed Spin	1422	1037	2513
108	APAP	300	Fresh	High Speed Spin	1348	984	2489
109	APAP	300	3F/T	Standard	4835	4609	6074
109	APAP	300	Fresh	Standard	4153	3991	5111
109	APAP	300	3F/T	High Speed Spin	4298	4087	5270
109	APAP	300	Fresh	High Speed Spin
110	APAP	300	3F/T	Standard	1969	1177	3392
110	APAP	300	Fresh	Standard	1622	989	3006
110	APAP	300	3F/T	High Speed Spin	1831	1108	3169
110	APAP	300	Fresh	High Speed Spin
111	APAP	300	3F/T	Standard	6317	5854	7646
111	APAP	300	Fresh	Standard	6090	5710	7415
111	APAP	300	3F/T	High Speed Spin	5851	5421	7104
111	APAP	300	Fresh	High Speed Spin	6386	5976	7408
112	APAP	300	3F/T	Standard	11810	14917	4509
112	APAP	300	Fresh	Standard
112	APAP	300	3F/T	High Speed Spin	15786	19744	5704
112	APAP	300	Fresh	High Speed Spin
113	FS	0	3F/T	Standard	24	70	9
113	FS	0	Fresh	Standard	28	84	7
113	FS	0	3F/T	High Speed Spin	21	70	11
113	FS	0	Fresh	High Speed Spin	30	89	6
114	FS	0	3F/T	Standard	24	80	15
114	FS	0	Fresh	Standard	31	87	15
114	FS	0	3F/T	High Speed Spin	25	79	11
114	FS	0	Fresh	High Speed Spin	32	90	11
115	FS	0	3F/T	Standard	23	80	16
115	FS	0	Fresh	Standard
115	FS	0	3F/T	High Speed Spin	21	84	16
115	FS	0	Fresh	High Speed Spin
116	FS	0	3F/T	Standard	16	92	12
116	FS	0	Fresh	Standard	26	110	14
116	FS	0	3F/T	High Speed Spin	20	94	15
116	FS	0	Fresh	High Speed Spin	28	109	9
117	FS	0	3F/T	Standard	16	57	11
117	FS	0	Fresh	Standard	26	76	8
117	FS	0	3F/T	High Speed Spin	14	64	16
117	FS	0	Fresh	High Speed Spin
118	FS	0	3F/T	Standard	21	116	10
118	FS	0	Fresh	Standard	29	127	8
118	FS	0	3F/T	High Speed Spin	21	122	11
118	FS	0	Fresh	High Speed Spin
119	FS	400	3F/T	Standard	6350	2552	1330
119	FS	400	Fresh	Standard	5572	2220	1139
119	FS	400	3F/T	High Speed Spin	5114	2048	1045
119	FS	400	Fresh	High Speed Spin	5378	2178	1148
120	FS	400	3F/T	Standard	9808	3459	1380
120	FS	400	Fresh	Standard
120	FS	400	3F/T	High Speed Spin	10074	3578	1400
120	FS	400	Fresh	High Speed Spin	9530	3407	1284
121	FS	400	3F/T	Standard	9176	4092	1853
121	FS	400	Fresh	Standard	8768	3959	1853
121	FS	400	3F/T	High Speed Spin	10147	4495	2043
121	FS	400	Fresh	High Speed Spin	8939	4030	1882
122	FS	400	3F/T	Standard	7394	2584	1364
122	FS	400	Fresh	Standard	5617	1940	1016
122	FS	400	3F/T	High Speed Spin	6458	2259	1202
122	FS	400	Fresh	High Speed Spin
123	FS	400	3F/T	Standard	12154	6520	2522
123	FS	400	Fresh	Standard
123	FS	400	3F/T	High Speed Spin	12262	6571	2524
123	FS	400	Fresh	High Speed Spin	11000	6024	2358
124	FS	400	3F/T	Standard
124	FS	400	Fresh	Standard	9244	5081	1095
124	FS	400	3F/T	High Speed Spin	10257	5608	1248
124	FS	400	Fresh	High Speed Spin
Abbreviations: ALT, alanine aminotransferase; GLDH, glutamate dehydrogenase; APAP, acetaminophen; FS, furosemide; 3F/T, 3 freeze/thaw cycles *Some samples froze in transit to Groton CT where they were measured, therefore fresh measurements for these samples could not be made
